# Supplementary material for: Survival and drifting patterns of grass carp eggs and larvae in response to interactions with flow and sediment in a laboratory flume
Source: PLoS One. 2018 Dec 19;13(12):e0208326. doi: 10.1371/journal.pone.0208326 (PMC6300213; doi:10.1371/journal.pone.0208326)
Supplement: S1 Videos — (ZIP) [file pone.0208326.s001.zip]

Archive with 3 entries (3 files):
- disk_pump_videos/S1_video.avi
- disk_pump_videos/S2_video.avi
- disk_pump_videos/S3_video.avi
